# Supplementary material for: SNP genotypes in CYP2C9 and VKORC1 genes do not affect prostate cancer or cancer mortality among warfarin users in Finnish prostate cancer patients
Source: PLoS One. 2025 Oct 7;20(10):e0329438. doi: 10.1371/journal.pone.0329438 (PMC12503347; doi:10.1371/journal.pone.0329438)
Supplement: S1 Table — (XLSX) [file pone.0329438.s001.xlsx]

## Sheet: Supplementary table 1
Supplementary Table 1. Results from the age-adjusted cox regression model with SNP status for overall death, cancer specific-death, prostate cancer-specific death, and prostate cancer (PCa) progression.
	Screening cohort			Hospital cohort
	Overall death	Cancer death	PCa death	Overall death	PCa progression	PCa death
CYP2C9diplotype
Wild-type	ref.	ref.	ref.	ref.	ref.	ref.
Combined heterozygous carrier	1.19 (0.89-1.58)	0.94 (0.61-1.44)	1.04 (0.5-2.17))	0.96 (0.84-1.11)	1.07 (0.87-1.32)	0.98 (0.76-1.27)
Combined homozygous carriers	0.7 (0.26-1.88)	0.72 (0.18-2.93)	1.11 (0.15-8.21)	0.91 (0.62-1.31)	1.26 (0.75-2.12)	0.56 (0.23-1.36)
VKORC1
Wild-type (GG)	ref.	ref.	ref.	ref.	ref.	ref.
AG/GA	0.78 (0.59-1.03)	0.85 (0.57-1.26)	0.62 (0.31.25)	0.92 (0.81-1.05)	0.91 (0.75-1.1)	1.05 (0.82-1.35)
AA	0.84 (0.56-1.26)	0.89 (0.5-1.58)	1.31 (0.57-3.0)	1.09 (0.91-1.31)	1 (0.76-1.32)	1.06 (0.75-1.51)
Both SNPs combined
Both wild-type	ref.	ref.	ref.	ref.	ref.	ref.
One or two minor alleles in both genes	0.96 (0.72-1.28)	1.01 (0.66-1.54	1.05 (0.51-2.18)	0.98 (0.85-1.13)	0.99 (0.8-1.23)	1.06 (0.81-1.39)
