# Supplementary material for: SNP genotypes in CYP2C9 and VKORC1 genes do not affect prostate cancer or cancer mortality among warfarin users in Finnish prostate cancer patients
Source: PLoS One. 2025 Oct 7;20(10):e0329438. doi: 10.1371/journal.pone.0329438 (PMC12503347; doi:10.1371/journal.pone.0329438)
Supplement: S2 Table — Analysis was limited to screening cohort. Non-warfarin users were used as a reference group. Data is presented as hazard ratios with 95% confidence intervals (HR (95% CI)). (XLSX) [file pone.0329438.s002.xlsx]

## Sheet: Supplementary table 2
Supplementary Table 2. Results from age-adjusted cox regression model where SNP status and warfarin use in evaluated on overall death, cancer-specific death and prostate cancer (PCa)-specific death. Analysis was limited to screening cohort. Non-warfarin users were used as a reference group. Data is presented as hasard ratios with 95% confidence intervals (HR (95% CI))
	Overall death	Cancer death	PCa-specific death
	HR (95% CI)	HR (95% CI)	HR (95% CI)
CYP2C9diplotype
Wild-type	1.84 1.23-2.76	0.96 (0.5-1.85)	1.43 (0.52-3.91)
Combined heterozygous carrier	1.42 (0.69-2.89)	0.71 (0.17-3.03)	-
Combined homozygous carriers*	-	-	-
RS9923231
Wild-type (GG)	1.2 (0.72-2.01)	0.55 (0.19-1.55)	0.28 (0.04-2.17)
AG/GA	2.57 (1.58-4.18)	1.45 (0.68-3.1)	3.72 (0.97-14.26)
AA	1.35 (0.36-5.07)	0.57 (0.07-4.82)	-
All SNPs combined
Wild-type	1.14 (0.59-2.19)	0.38 (0.09-1.66)	0.36 (0.04-3.17)
One or two minor alleles in both genes	2.15 (1.44-3.2)	1.41 (0.75-2.64)	1.7 (0.6-4.82)
*Number of participants with two minor alleles in rs1057910 too low for analysis
