# Supplementary material for: SNP genotypes in CYP2C9 and VKORC1 genes do not affect prostate cancer or cancer mortality among warfarin users in Finnish prostate cancer patients
Source: PLoS One. 2025 Oct 7;20(10):e0329438. doi: 10.1371/journal.pone.0329438 (PMC12503347; doi:10.1371/journal.pone.0329438)
Supplement: S3 Table — (XLSX) [file pone.0329438.s003.xlsx]

## Sheet: Supplementary table 3
Supplementary Table 3. Risk of cardiovascular disease (CVD) death by SNP status in warfarin users compered to non-users.
	n of CVD deaths among warfarin users/non-users	CVD death
		HR (95% CI)
CYP2C9diplotype
Wild-type	11/13	3.69 (1.32-10.32)
Combined heterozygous carrier	3/9	1.63 (0.24-11.05)
Combined homozygous carriers	0/1	-
p-value for interaction		0.74
RS9923231
Wild-type (GG)	6/10	2.6 (0.71-9.56)
heterozygous carrier	8/10	4.38 (1.44-13.32)
homozygous carrier	1/3	-
p-value for interaction		0.87
All SNPs combined
Wild-type	5/4	3.41 (0.73-15.88)
One or two minor alleles in both genes	9/19	2.73 (0.99-7.59)
p-value for interaction		0.26
- =number of participants with minor alleles was too low for analysis
