# Supplementary material for: SNP genotypes in CYP2C9 and VKORC1 genes do not affect prostate cancer or cancer mortality among warfarin users in Finnish prostate cancer patients
Source: PLoS One. 2025 Oct 7;20(10):e0329438. doi: 10.1371/journal.pone.0329438 (PMC12503347; doi:10.1371/journal.pone.0329438)
Supplement: S4 Table — (XLSX) [file pone.0329438.s004.xlsx]

## Sheet: Supplementary table 4
Supplementary table 4. Categorization of CYP2C9 by rs1057910 and rs1799853 expression.
*1/*1 wild type
*1/*2 heterozygous for rs1799853
*2/*2 homozygous for rs1799853
*1/*3 heterozygous for rs1057910
*3/*3 homozygous for rs1057910
*2/*3 heterozygous for rs1799853 and heterozygous for rs1057910
